# Supplementary material for: Costs and benefits of reticulate leaf venation
Source: BMC Plant Biol. 2014 Sep 20;14:234. doi: 10.1186/s12870-014-0234-2 (PMC4177576; doi:10.1186/s12870-014-0234-2)
Supplement: Additional file 2: Table S1. — Species list and image reference numbers, and measurement statistics for the 339 leaves used in this study. Table S2. Regression statistics for Figure 2. Table S3. Regression statistics for Figure 3. [file 12870_2014_234_MOESM2_ESM.xls]

## Sheet: Table S1
		Mean		0.0629804	0.120002	0.0558118	0.0333464	0.00512449	10869.3	6716.01	2318.08	1300.03	1644.06	4027.3	3.18788	1.39916	0.0791315	1836.18	13427	0.13601
		Minimum		0.0187394	0.045761	0.0166439	0.00462866	8.94198e-05	386	235	81	78.846	72	203.578	1.37379	0.194875	0.0268983	71	465	0.055682
		Maximum		0.154885	0.252331	0.13241	0.0911592	0.0566559	31118	19911	7753	4160.85	7522	11127.8	10.76	5.20395	0.15016	8450	39817	0.260142
		Standard Deviation		0.0243012	0.0401035	0.0214522	0.0149221	0.00750297	7142.96	4449.9	1622.02	796.669	1280.22	2426.15	0.721397	0.835982	0.0214109	1453.98	8899.81	0.0413238
		Coefficient of Variation		0.385854	0.334192	0.384366	0.447487	1.46414	0.65717	0.662582	0.699725	0.61281	0.778696	0.602426	0.226293	0.597487	0.270574	0.791847	0.662828	0.30383
Family	Genus	Species	ImageNumber	Fractional Cost of Redundancy (Length)	Fractional Cost of Redundancy (Width)	Fractional Cost of Redundancy (Area)	Fractional Cost of Redundancy (Volume)	Fractional Cost of Redundancy (Conductance)	Number of Edges	Number of Nodes	Number of Tips	Leaf Area (mm2)	Number of Areoles (4 connected)	Total Network Length (mm)	Density (mm-1)	Loopiness	Robustness	Euler Faces	Possible Faces	Meshedness
SALICACEAE	Salix	nivalis Hook.	10299.tif	0.0617377	0.164765	0.0565645	0.0458011	0.0378013	386	235	81	78.846	72	203.578	2.58197	0.913173	0.0831396	71	465	0.152688
SALICACEAE	Salix	saximontana Rydb.	10325.tif	0.0790597	0.140845	0.0706354	0.0466894	0.00725229	877	534	185	156.648	150	425.901	2.71884	0.95756	0.0880908	159	1063	0.149577
EBENACEAE	Diospyros	grisebachii (Hiern.) Standley	13156.tif	0.0734107	0.126969	0.071355	0.0486686	0.00628172	918	577	167	121.863	152	345.65	2.83638	1.2473	0.0662732	175	1149	0.152306
SALICACEAE	Salix	petrophila Rydb.	10309.tif	0.0853627	0.145713	0.0810508	0.0773252	0.0501043	1014	624	182	171.581	198	433.761	2.52802	1.15397	0.0636285	209	1243	0.168142
EUPHORBIACEAE	Phyllanthus	emblica L.	11740.tif	0.0598224	0.137691	0.0464157	0.0289325	0.0043521	1045	645	213	135.753	175	473.934	3.49114	1.2891	0.0680259	188	1285	0.146304
RHAMNACEAE	Auerodendron	cubensis (Britt & Wils.) Urb.	4848.tif	0.0409284	0.112848	0.0368767	0.0205265	0.00182421	1365	824	317	242.086	210	702.642	2.90245	0.867462	0.0744692	225	1643	0.136945
ZYGOPHYLLACEAE	Bulnesia	arborea (Jacq.) Engler	7004.tif	0.0379079	0.0937666	0.0321396	0.0218454	0.0017399	1300	830	310	256.873	148	712.086	2.77213	0.57616	0.0470153	161	1655	0.097281
ROSACEAE	Spiraea	densiflora Nutt	1509b.tif	0.0652996	0.137432	0.0615802	0.0494693	0.0365143	1384	817	310	172.66	242	539.368	3.12387	1.4016	0.0663201	258	1629	0.158379
ERICACEAE	Vaccinium	myrtillus L.	13132.tif	0.0584085	0.120693	0.0545976	0.0446398	0.0307525	1246	765	301	141.925	176	522.217	3.67952	1.24009	0.0708167	181	1525	0.118689
PAPAVERACEAE	Dendromecon	rigida	14515.tif	0.0651457	0.124982	0.060828	0.0429802	0.0141585	1341	830	276	246.973	218	617.623	2.50078	0.882689	0.0805605	236	1655	0.142598
BETULACEAE	Betula	nana L. exilis (Sukatch.) Hu H.	2215.tif	0.0592681	0.132265	0.0560265	0.0489731	0.0435758	1350	854	273	102.073	204	446.994	4.37914	1.99856	0.0568826	224	1703	0.131533
ROSACEAE	Rosa	bracteata Wendl.	12003.tif	0.0792468	0.15771	0.0713231	0.0455934	0.0139652	1587	973	308	140.867	283	438.904	3.11573	2.00899	0.0669573	307	1941	0.158166
PAPAVERACEAE	Dendromecon	rigida Benth.	6185.tif	0.0679806	0.123979	0.056872	0.0330942	0.00293159	1668	1000	391	310.157	260	765.907	2.46942	0.838285	0.0875259	278	1995	0.139348
SALICACEAE	Salix	pedicellaris Pursh	10307.tif	0.092445	0.179254	0.0825228	0.0520335	0.00826266	1691	1041	275	184.435	360	573.839	3.11133	1.9519	0.104852	376	2077	0.18103
SALICACEAE	Salix	myrtilloides L.	10359.tif	0.0930992	0.172503	0.0815967	0.0469445	0.00455213	1715	1042	281	165.574	370	525.086	3.17131	2.23465	0.104868	393	2079	0.189033
SALICACEAE	Salix	breweri Bebb.	10267.tif	0.0645189	0.121386	0.0569139	0.0296672	0.00289209	1903	1155	414	265.309	303	663.98	2.50267	1.14207	0.0626314	335	2305	0.145336
ERICACEAE	Vaccinium	mathewsii Sleumer	13127.tif	0.111695	0.19597	0.0991716	0.0638452	0.0136143	1946	1224	186	151.056	472	594.59	3.93623	3.12468	0.106893	537	2443	0.219812
FLACOURTIACEAE	Flacourtia	indica (Burm.) Merr.	1576b.tif	0.0426978	0.116367	0.0405161	0.0331825	0.0235564	1842	1150	442	190.288	223	711.459	3.73886	1.17191	0.046998	251	2295	0.109368
LARDIZABALACEAE	Akebia	quinata	691.tif	0.0562253	0.12372	0.0545904	0.0455418	0.0278183	2104	1219	579	252.607	284	832.653	3.29624	1.12428	0.0728578	307	2433	0.126182
ERICACEAE	Demosthenesia	graebneriana (Hoer.) A.C. Sm.	7993.tif	0.0456874	0.0935314	0.0431576	0.0342142	0.00856179	2200	1321	598	244.323	244	826.625	3.38334	0.99868	0.0432957	282	2637	0.10694
WINTERACEAE	Bubbia	schlechteri Guill.	8891.tif	0.0284827	0.0600413	0.0243451	0.0111899	0.000729997	1784	1137	508	427.229	135	1096.88	2.56744	0.31599	0.043538	140	2269	0.0617012
SALICACEAE	Salix	arctolitoralis Hult.	2177.tif	0.0984516	0.209135	0.0910901	0.0609024	0.00477821	2183	1355	243	206.016	524	757.992	3.67929	2.54349	0.0942981	586	2705	0.216636
SALICACEAE	Salix	commutata Bebb.	1297.tif	0.096509	0.174606	0.0852383	0.0600354	0.023425	2257	1397	346	238.652	461	795.656	3.33397	1.93169	0.0981991	515	2789	0.184654
SALICACEAE	Salix	hebecarpa Fern.	2185.tif	0.0732956	0.140775	0.0588605	0.0342172	0.00562098	2265	1438	408	275.164	407	800.057	2.90757	1.47912	0.076895	420	2871	0.14629
ARALIACEAE	Schefflera	venulosa	1161a.tif	0.033673	0.078037	0.0297893	0.0230548	0.0178233	2166	1346	588	1077.62	210	1480.42	1.37379	0.194875	0.0444131	233	2687	0.0867138
ERICACEAE	Gaultheria	reticulata H.B.K.	13013.tif	0.0898301	0.172841	0.0802987	0.0560668	0.0116778	2549	1587	373	201.299	518	782.023	3.88488	2.57329	0.108606	590	3169	0.186179
ERICACEAE	Gaultheria	itatiaiae Wawra	13011.tif	0.0936763	0.179256	0.0841482	0.0613676	0.0121269	2579	1620	357	192.388	524	779.594	4.05219	2.72366	0.0995633	603	3235	0.186399
FAGACEAE	Quercus	baronii Skan	10771.tif	0.0865625	0.154422	0.0748681	0.046084	0.00550105	2809	1752	468	310.642	541	1052.36	3.3877	1.74156	0.0925708	590	3499	0.16862
ELAEOCARPACEAE	Elaeocarpus	alaternoides Brong & Gris.	11309.tif	0.0458777	0.0967578	0.0389774	0.0218801	0.00248504	2723	1669	684	297.891	324	1100.49	3.69427	1.08765	0.0668776	371	3333	0.111311
APOCYNACEAE	Galactophora	pumila Monach.	7221.tif	0.0939155	0.171917	0.0841402	0.0520603	0.00512432	2885	1786	388	301.457	637	1074.59	3.56465	2.11307	0.10397	712	3567	0.199608
ANACARDIACEAE	Terebinthus	longipes Rose	1786a.tif	0.0622175	0.115224	0.0543137	0.0401725	0.0199045	2688	1691	598	341.573	391	1118.09	3.27337	1.14471	0.0684486	400	3377	0.118448
GARRYACEAE	Garrya	salicifolia Eastw.	674c.tif	0.0478825	0.0957762	0.04398	0.0312947	0.00759931	2735	1674	701	449.603	307	1252.56	2.78592	0.682825	0.0626487	361	3343	0.107987
COMBRETACEAE	Terminalia	fatraea (Poir.) Dc.	12381.tif	0.0423526	0.0936021	0.0361527	0.0234523	0.00441742	2798	1733	681	422.937	330	1229.54	2.90715	0.780259	0.0664574	385	3461	0.11124
ERICACEAE	Cavendishia	capitulata Donn Sm.	12976.tif	0.0483047	0.0958763	0.042037	0.029377	0.00895692	3134	1852	850	285.196	350	1050.91	3.68489	1.22723	0.0606828	433	3699	0.117059
SALICACEAE	Salix	reticulata L.	918.tif	0.0680977	0.144465	0.0652265	0.0518963	0.0204606	2887	1845	502	275.684	503	1012.11	3.67128	1.82455	0.0861166	541	3685	0.146811
ERICACEAE	Cavendishia	melastomoides (Kloetsch) Hemsl.	12977.tif	0.0618784	0.128631	0.0534646	0.0386152	0.0217568	3187	1902	703	285.306	485	1075.73	3.77044	1.69993	0.0764681	583	3799	0.153461
BURSERACEAE	Bursera	tomentosa (Jacq.) Tr. & Pl.	13221.tif	0.0559394	0.10437	0.050216	0.0343403	0.0102671	2930	1830	679	329.757	374	1039.97	3.15374	1.13417	0.0638915	422	3655	0.115458
THYMELAEACEAE	Goodallia	guianensis	8121.tif	0.06151	0.155054	0.0689737	0.0563601	0.00377369	3214	1913	574	415.412	639	1420.02	3.41835	1.53823	0.0862155	728	3821	0.190526
MAGNOLIACEAE	Talauma	candollei Bl.	7844.tif	0.0681136	0.116598	0.0555743	0.0289006	0.00180126	3206	1897	816	779.804	461	1749.59	2.24362	0.591174	0.0734204	494	3789	0.130377
ANNONACEAE	Asimina	longifolia Kral var. spatulata Kral	1643b.tif	0.0487398	0.120986	0.0456486	0.0324194	0.0127471	2923	1817	619	534.169	466	1566.23	2.93208	0.872382	0.0825993	488	3629	0.134472
TILIACEAE	Luehea	tessmannii Burrett	11373.tif	0.07771	0.126548	0.0835169	0.0622959	0.00527074	3388	2059	572	738.548	682	1774.89	2.40321	0.923433	0.0812281	758	4113	0.184294
ROSACEAE	Rosa	microcarpa Lindl.	12008.tif	0.0816794	0.161078	0.0767537	0.0532204	0.0126267	3459	2085	668	279.94	636	942.614	3.3672	2.27192	0.0873259	707	4165	0.169748
SALICACEAE	Salix	phylicifolia L. X repens L.	10392.tif	0.0588854	0.101596	0.0467253	0.0147139	0.000276276	3141	1872	831	950.736	410	1853.59	1.94963	0.431245	0.0819119	439	3739	0.117411
ANACARDIACEAE	Rhodosphaera	rhodanthera Engl.	8196.tif	0.0492077	0.107868	0.0443681	0.0278278	0.00539524	3227	1963	796	507.59	489	1496.62	2.94847	0.963376	0.0594982	469	3921	0.119612
FLACOURTIACEAE	Casearia	arborea (L. Rich) Urb.	11219.tif	0.043216	0.0805158	0.0394958	0.0219569	0.00123353	3246	2039	813	602.938	347	1597.27	2.64914	0.575515	0.0511954	395	4073	0.0969801
ERICACEAE	Craibiodendron?	sclerantha P. Dop	7983.tif	0.0325665	0.0712469	0.0333809	0.0224852	0.00324974	3401	2042	993	508.592	299	1527.35	3.00309	0.587898	0.0622653	367	4079	0.089973
CUNONIACEAE	Weinmannia	elliptica H.B.K.	9576.tif	0.0581999	0.110131	0.0500876	0.0246049	0.00207292	3375	2136	727	589.484	463	1462.56	2.48108	0.785433	0.0457462	513	4267	0.120225
OCHNACEAE	Brackenridgea	zanguebarica Oliv.	2474b.tif	0.0449551	0.110628	0.0428047	0.030293	0.00519508	3615	2131	967	597.177	512	1755.43	2.93954	0.857367	0.0434871	518	4257	0.121682
PASSIFLORACEAE	Tryphostemma	sandersoni Harv.	1460a.tif	0.0746071	0.149476	0.0709423	0.0543375	0.00637174	3802	2253	865	386.472	633	1261.46	3.26405	1.6379	0.0923045	685	4501	0.152188
ULMACEAE	Celtis	bungeana	4585.tif	0.0845501	0.170055	0.0736473	0.0427525	0.00438551	3771	2303	624	351.124	760	1114.78	3.1749	2.16448	0.0908844	845	4601	0.183656
ULMACEAE	Celtis	berlandieri Klotzsch.	1351.tif	0.0588968	0.103681	0.0539677	0.0416518	0.00898138	3628	2281	875	499.617	455	1499.65	3.00161	0.910697	0.081921	473	4557	0.103796
ERICACEAE	Malea	pilosa Lundell	10602.tif	0.0562096	0.105695	0.0494279	0.0352746	0.00971954	3838	2382	902	687.743	503	1727.86	2.51236	0.731378	0.0583186	555	4759	0.116621
ERICACEAE	Findlaya	apophysata Hook. F.	7987.tif	0.0311593	0.0690655	0.0288303	0.023126	0.00694357	3813	2313	1113	464.064	309	1453.27	3.13163	0.665857	0.0478585	388	4621	0.0839645
FAGACEAE	Quercus	castanea Nee	4715.tif	0.0466301	0.0998068	0.0450152	0.0368356	0.0179617	3738	2288	949	593.288	511	1802.94	3.0389	0.861302	0.058797	502	4571	0.109823
RANUNCULACEAE	Clematis	reticulata Walt.	10747.tif	0.0468776	0.0769466	0.042207	0.0210713	0.00103058	4098	2488	1015	449.355	478	1389.27	3.0917	1.06375	0.0735642	596	4971	0.119895
RANUNCULACEAE	Clematis	reticulata Walt.	1463b.tif	0.118807	0.176558	0.113673	0.0783758	0.0131302	4088	2560	422	499.777	1026	1439.57	2.88043	2.05292	0.116629	1107	5115	0.216422
BETULACEAE	Betula	rockii (Rehd.) Jans.	8525.tif	0.0749676	0.133426	0.0711517	0.0526766	0.00851864	3998	2515	737	351.806	653	1293.56	3.67692	1.85614	0.104049	747	5025	0.148657
SALICACEAE	Salix	aurita L.	10384.tif	0.0753884	0.151092	0.070226	0.0458139	0.00523831	4269	2584	874	455.272	746	1396.91	3.06831	1.63858	0.0690955	812	5163	0.157273
BERBERIDACEAE	Vancouveria	chrysantha Greene	6180.tif	0.0879215	0.15401	0.0867727	0.0691084	0.0102731	4181	2636	676	541.059	789	1622.58	2.99889	1.45825	0.113658	870	5267	0.165179
FAGACEAE	Quercus	glaucoides Schottky	158b.tif	0.0490386	0.108505	0.0462093	0.0314424	0.00454804	4484	2647	1128	507.194	596	1758.54	3.4672	1.17509	0.0746322	710	5289	0.134241
FAGACEAE	Quercus	grisea Liebm.	10675.tif	0.10047	0.177539	0.0869992	0.0553185	0.00873399	4508	2796	593	363.005	949	1397.01	3.84846	2.61429	0.102072	1120	5587	0.200465
CHRYSOBALANACEAE	Grangeria	borbonica	4149.tif	0.0681109	0.125897	0.0644567	0.0478369	0.00785945	4516	2797	922	487.438	708	1607	3.29684	1.45249	0.0771366	798	5589	0.14278
POLYGALACEAE	Securidaca	rivinifolia St. Hil. var. parvifolia A.W. Benn.	13521.tif	0.0717414	0.127635	0.0564619	0.0255886	0.00191239	4702	2819	1058	526.577	753	1510.83	2.86916	1.42999	0.0819385	826	5633	0.146636
COMPOSITAE	Brickellia	kellermanii Greenm.	15108a.tif	0.0433517	0.0892273	0.0435573	0.03004	0.00410609	4585	2729	1245	747.693	536	1621.34	2.16846	0.716872	0.0689879	612	5453	0.112232
EUPHORBIACEAE	Sebastiania	edwalliana Pax & Hoff. var. vestita Chod & Hassl.	11780a.tif	0.0433345	0.0988365	0.0364231	0.0194736	0.00254122	4433	2786	1036	800.905	555	2262.19	2.82454	0.692966	0.0584369	612	5567	0.109934
FLACOURTIACEAE	Xylosma	congestum (Lour.) Merr.	11273.tif	0.0555304	0.115992	0.0480678	0.0277272	0.00170667	4737	2877	1041	603.11	706	1900.63	3.15138	1.1706	0.0814968	820	5749	0.142634
WINTERACEAE	Drimys	hatamensis (Becc.) A.C. Sm.	7848.tif	0.0451451	0.0843769	0.0381918	0.0190535	0.00296474	4438	2749	1241	714.439	428	2013.26	2.81796	0.599071	0.0534193	449	5493	0.0817404
ULMACEAE	Trema	micrantha (L.) Blume	10610.tif	0.0458563	0.0864504	0.0400369	0.026331	0.00421125	4434	2737	1138	677.604	503	1855.74	2.73868	0.742322	0.072102	560	5469	0.102395
GUTTIFERAE	Psorospermum	androsaemifolium Bak.	11027.tif	0.0359121	0.0790102	0.0319921	0.0177489	0.00132583	4253	2701	1065	672.159	424	1833.12	2.72721	0.630803	0.046779	488	5397	0.0904206
BETULACEAE	Betula	pumila L.	6740.tif	0.0445753	0.0821876	0.0445604	0.0344851	0.00977095	4783	2885	1295	433.085	521	1289.84	2.97827	1.203	0.0672069	604	5765	0.10477
FAGACEAE	Quercus	emoryi Torr	7741.tif	0.0469152	0.0886075	0.0428147	0.025871	0.00192055	4502	2876	1072	507.635	499	1675.73	3.30104	0.98299	0.0608444	555	5747	0.0965721
VITACEAE	Rhoicissus	rhomboidea (E. Mey.) Planch	4945b.tif	0.0475864	0.0939856	0.0448392	0.0312506	0.00334849	4757	3050	1141	807.876	534	2173.12	2.68992	0.660992	0.0855514	567	6095	0.0930271
ULMACEAE	Celtis	labilis Schneid.	9008a.tif	0.070346	0.128227	0.065186	0.0512892	0.0217016	5010	3105	1080	784.467	762	2190.98	2.79296	0.97136	0.0730667	826	6205	0.133118
DILLENIACEAE	Davilla	elliptica St. Hil.	10914.tif	0.079412	0.137796	0.073822	0.0428208	0.0026281	5067	3137	910	764.726	924	2105.94	2.75385	1.20828	0.0913546	1021	6269	0.162865
ULMACEAE	Zelkova	schneideriana Hand.-Maz.	8553a.tif	0.0361291	0.0731955	0.0315787	0.0195595	0.00263768	4697	2896	1253	713.12	457	1906.87	2.67399	0.640846	0.0328964	549	5787	0.0948678
FLACOURTIACEAE	Xylosma	racemosum Miq.	11286.tif	0.0456046	0.105283	0.0424781	0.0291427	0.00264559	4990	3059	1208	682.708	658	2177.93	3.19014	0.963809	0.0813847	724	6113	0.118436
ERICACEAE	Vaccinium	parvifolium Smith	13139.tif	0.0318339	0.0719196	0.0308316	0.0263973	0.0209712	5256	3050	1697	291.882	388	1417.91	4.85781	1.3293	0.0519808	510	6095	0.0836751
ULMACEAE	Parasponia	melastomifolia J.J.Sm.	8398.tif	0.0445779	0.0956283	0.0338901	0.0158563	0.00107063	4688	2865	1187	811.146	597	2213.74	2.72915	0.735996	0.049809	637	5725	0.111266
SALICACEAE	Populus	brandegeei Schneider	654.tif	0.0815026	0.162445	0.0766515	0.0559246	0.00877448	5332	3234	1038	533.313	965	1839.14	3.44853	1.80945	0.0967015	1061	6463	0.164165
PROTEACEAE	Persoonia	elliptica	6909.tif	0.0514402	0.139063	0.0498843	0.0383521	0.0170575	5337	3168	1224	827.253	866	2683.59	3.24397	1.04684	0.0765707	946	6331	0.149423
RANUNCULACEAE	Clematis	pitcheri (T. & G.) Britt.	1460b.tif	0.0889086	0.158353	0.0835976	0.056043	0.00326825	5303	3197	995	615.878	1038	1899.85	3.08478	1.6854	0.112996	1112	6389	0.174049
RANUNCULACEAE	Clematis	pitcheri (T. & G.) Britt.	1459a.tif	0.081816	0.133542	0.0739686	0.0361868	0.000687129	5528	3289	1165	853.514	985	2187.52	2.56296	1.15405	0.0993082	1075	6573	0.163548
GROSSULARIACEAE	Itea	amoena	8913a.tif	0.106063	0.173735	0.0893527	0.0444989	0.00272715	5417	3357	653	599.408	1254	2072.83	3.45813	2.09206	0.0851134	1408	6709	0.209867
COMBRETACEAE	Combretum	apiculatum	12350.tif	0.0525842	0.111372	0.0469787	0.0302301	0.00322166	5235	3277	1026	841.083	800	2334.72	2.77585	0.951154	0.0549617	933	6549	0.142464
ELAEOCARPACEAE	Elaeocarpus	kinabaluensis Knuth	11327.tif	0.0620458	0.114739	0.0550416	0.029758	0.00211582	5375	3340	1090	653.932	816	2009.33	3.07268	1.24784	0.0953937	946	6675	0.141723
AQUIFOLIACEAE	Ilex	boliviana Britton	13480.tif	0.0578987	0.109259	0.0563245	0.0330246	0.00229281	4845	3055	1073	660.208	640	2102.55	3.18468	0.969392	0.0789126	718	6105	0.117609
SALICACEAE	Salix	cyclophylla Seem.	10344.tif	0.080671	0.135619	0.0639475	0.0219635	0.000460993	5556	3389	1090	773.47	1002	2032.91	2.6283	1.29546	0.107536	1078	6773	0.159161
IXONANTHACEAE	Allantospermum	borneense Forman	8374.tif	0.0886135	0.166695	0.0806545	0.0453489	0.00390119	5793	3491	1008	680.854	1159	2198.56	3.22913	1.70227	0.112601	1295	6977	0.18561
THEACEAE	Eurya	glabra Bl.	10962.tif	0.0635824	0.110537	0.0539698	0.021148	0.000853747	5674	3460	1275	822.811	849	2091.99	2.54249	1.03183	0.0930194	940	6915	0.135936
RANUNCULACEAE	Clematis	reticulata Walt.	1463a.tif	0.110919	0.183669	0.106246	0.0824111	0.0232676	5600	3557	656	580.202	1288	1808.72	3.11739	2.21992	0.123284	1388	7109	0.195245
OCHNACEAE	Brackenridgea	nitida A. Gray	2473.tif	0.043256	0.102522	0.0397619	0.0232	0.00307829	5810	3426	1539	1004.53	741	2905.82	2.89272	0.73766	0.0573885	846	6847	0.123558
TILIACEAE	Vasivaea	alchornzoides Baill.	9146.tif	0.0454726	0.0989522	0.041314	0.0232341	0.00291696	6038	3542	1655	929.238	686	2388.07	2.56992	0.738239	0.0632145	842	7079	0.118943
THYMELAEACEAE	Stephanodaphne	cremostachya Baill.	8118.tif	0.0322714	0.0744825	0.0303745	0.0192678	0.0024	6212	3597	1860	758.898	592	2126.85	2.80254	0.780078	0.0449054	756	7189	0.105161
ROSACEAE	Crataegus	douglasii Lindl.	1437.tif	0.0863986	0.166892	0.075282	0.0389863	0.00375784	6155	3740	1027	549.975	1228	1729.94	3.14548	2.23283	0.091121	1389	7475	0.185819
BERBERIDACEAE	Berberis	jamesiana	11916b.tif	0.0459402	0.0904207	0.0413357	0.0260414	0.00318918	4929	3118	1219	799.72	994	2198.46	2.74904	1.24293	0.0527375	593	6231	0.0951693
FLACOURTIACEAE	Casearia	brasiliensis Eichl.	11235.tif	0.048095	0.0950294	0.0441173	0.0239286	0.00154188	6139	3708	1450	891.721	832	2694.01	3.02114	0.933027	0.0816363	982	7411	0.132506
MALVACEAE	Hoheria	populnea A. Cunn.	4835-Ouratea-Idertia-morsonii.tif	0.0475416	0.086913	0.0457733	0.0281909	0.00121889	6520	3782	1836	1606.66	820	3599.65	2.24045	0.510375	0.0610135	903	7559	0.11946
RANUNCULACEAE	Clematis	reticulata Walt.	1462.tif	0.0941452	0.158564	0.0907221	0.0667593	0.00646714	6431	3880	1214	742.835	1250	2177.02	2.9307	1.68274	0.104616	1338	7755	0.172534
ROSACEAE	Photinia	variabilis Hemsl.	11999.tif	0.0768766	0.157615	0.0691855	0.0367476	0.00446195	6415	3887	1220	787.307	1151	2377.73	3.02009	1.46195	0.0905255	1309	7769	0.16849
EUPHORBIACEAE	Sapium	petiolare (Muell.) Huber	11773.tif	0.0228101	0.0549372	0.0173685	0.00462866	8.94198e-05	5818	3538	1820	1745.46	411	3834.22	2.19668	0.235467	0.0589346	461	7071	0.0651959
THEACEAE	Schima	superba	1116a.tif	0.0448918	0.0993473	0.043567	0.0293838	0.00193378	6081	3772	1406	949.693	804	2857.8	3.00918	0.846589	0.0673857	904	7539	0.11991
BIGNONIACEAE	Stereospermum	seemannii Rolfe	6974.tif	0.0281632	0.0619951	0.024912	0.0143943	0.00210365	5832	3581	1711	917.454	440	2591.7	2.82488	0.479588	0.0333387	541	7157	0.0755903
VIOLACEAE	Isodendrion	longifolium A. Gray	7968.tif	0.0375263	0.0787183	0.0326615	0.0172908	0.00167826	5579	3460	1529	1095.64	587	2901.63	2.64835	0.535762	0.0623057	591	6915	0.0854664
BIGNONIACEAE	Memora	flaviflora (Miq.) Pulle	7668.tif	0.0390563	0.0899924	0.0334846	0.0202584	0.00780348	5765	3538	1514	804.837	664	2401.62	2.98398	0.825011	0.0577974	714	7071	0.100976
ULMACEAE	Planera	aquatica (Walt.) J.F. Gmel.	6798.tif	0.0343547	0.0706387	0.0308764	0.0230196	0.0136376	5848	3679	1621	779.127	500	2352.96	3.01999	0.641744	0.0378457	549	7353	0.0746634
ERICACEAE	Gaultheria	oppositifolia Hook.	12999.tif	0.127461	0.234092	0.119446	0.0911592	0.0177972	6386	4043	444	315.722	1643	1560.82	4.94367	5.20395	0.119181	1900	8081	0.235119
OLEACEAE	Fraxinus	floribunda Wall.	8963a.tif	0.084648	0.166229	0.0754347	0.0475392	0.00725775	6674	4043	1204	828.845	1286	2595.89	3.13194	1.55156	0.0980189	1428	8081	0.176711
HAMAMELIDACEAE	Distylium	myricoides Hemsl.	2712.1.tif	0.0815844	0.14857	0.0709016	0.0369296	0.00199551	6685	4125	1156	971.365	1307	2848.86	2.93284	1.34553	0.102328	1405	8245	0.170406
ELAEOCARPACEAE	Elaeocarpus	cyaneus Ait.	11317.tif	0.0826827	0.142653	0.0726072	0.0397369	0.003089	6428	4097	962	913.506	1233	2600.8	2.84705	1.34974	0.102694	1370	8189	0.167298
OLEACEAE	Fraxinus	sieboldiana Bl.	8980a.tif	0.0861374	0.168226	0.0766254	0.0450492	0.00432989	6928	4174	1335	816.613	1290	2615.01	3.20227	1.5797	0.0870294	1420	8343	0.170203
MALVACEAE	Hibiscus	ribifolius A. Gray	6215.tif	0.0796628	0.177229	0.0770431	0.0670738	0.0416768	6781	4132	1245	821.535	1273	2625.48	3.19582	1.54954	0.083764	1405	8259	0.170117
OXALIDACEAE	Sarcotheca	ferruginea Merr.	4313.tif	0.0594745	0.112901	0.0553661	0.0354093	0.00860412	6946	4124	1673	1108.96	1002	2939.93	2.65108	0.903552	0.0633213	1150	8243	0.139512
CUNONIACEAE	Weinmannia	laurina H.B.K.	9579.tif	0.0482938	0.102634	0.0414464	0.0204693	0.00134319	6655	4151	1541	1046.35	840	2724.95	2.60424	0.802788	0.0674707	964	8297	0.116187
CUNONIACEAE	Acrophyllum	venosum Benth.	7051.tif	0.0647563	0.125428	0.0573115	0.0347471	0.00385976	6837	4214	1377	1016.45	1100	2861.73	2.81542	1.0822	0.0890251	1247	8423	0.148047
EUPHORBIACEAE	Alchornea	ilicifolia J.Sm.	9111.tif	0.0643933	0.12219	0.0573411	0.0368283	0.00516135	6769	4189	1391	1024.92	1070	2990.89	2.91818	1.04398	0.0945857	1190	8373	0.142123
FAGACEAE	Quercus	dilatata Lindl.	10779.tif	0.109455	0.200798	0.0955502	0.0567325	0.00432766	6875	4307	774	468.276	1555	1952.32	4.16916	3.32069	0.110408	1795	8609	0.208503
VITACEAE	Rhoicissus	rhomboidea (E. Mey.) Planch	4945a.tif	0.0526265	0.0956703	0.0452728	0.0246502	0.00122336	6842	4324	1604	1038.06	826	2924.84	2.81761	0.795717	0.0896007	915	8643	0.105866
SALICACEAE	Populus	alba L.	1268.tif	0.0573892	0.120345	0.0574723	0.0479531	0.00912131	7047	4195	1752	862.999	961	2766.46	3.20564	1.11356	0.0776371	1101	8385	0.131306
ULMACEAE	Celtis	formosana Hay.	9002.tif	0.0604987	0.105961	0.0529675	0.032827	0.00464883	6932	4270	1675	1276.54	933	3150.77	2.46822	0.730884	0.0794412	988	8535	0.115759
BETULACEAE	Betula	fontinalis	997a.tif	0.0321821	0.0699469	0.0284593	0.0167793	0.00214292	5508	3430	1526	1013.15	483	2812.73	2.77621	0.476729	0.0612718	553	6855	0.080671
FAGACEAE	Quercus	gentryi Muller	10760.tif	0.0597212	0.114581	0.0409809	0.0127263	0.00043285	7196	4328	1652	674.127	1045	2402.89	3.56444	1.55015	0.0820935	1217	8651	0.140677
VIOLACEAE	Rinorea	macrophylla (Deene.) O.K.	11306.tif	0.0384824	0.0747635	0.0307831	0.0152477	0.00178466	6103	3798	1655	1381.65	587	3140.3	2.27287	0.424856	0.0603098	651	7591	0.0857595
ROSACEAE	Crataegus	rivularis Nutt.	11983.tif	0.0762989	0.16062	0.0651486	0.0293974	0.00205694	7247	4419	1328	564.632	1337	1895.62	3.35727	2.36791	0.0685123	1501	8833	0.169931
EUPHORBIACEAE	Acalypha	mapirensis Fax.	11473.tif	0.0662059	0.116232	0.0590229	0.0343924	0.00231904	7060	4287	1550	1127.58	1085	3297.45	2.92437	0.962241	0.0957253	1224	8569	0.14284
FLACOURTIACEAE	Rawsonia	usambarensis Engl. & Gilg	4553.tif	0.0423522	0.0907003	0.0379047	0.0212066	0.00135693	7011	4228	1954	1262.83	783	3508.44	2.77823	0.620034	0.0799671	830	8451	0.0982132
BIGNONIACEAE	Arrabidaea	lundellii Standl.	6810.tif	0.0329584	0.0673074	0.0291473	0.0160547	0.0013695	6694	4189	1903	1582.69	582	3364.92	2.12607	0.367727	0.0625804	603	8373	0.0720172
BETULACEAE	Betula	davurica Pallas	8514.tif	0.0351077	0.0790118	0.0343123	0.0255882	0.00967719	6650	4090	1768	1133.95	748	2851.83	2.51495	0.659641	0.0527059	793	8175	0.0970031
DILLENIACEAE	Davilla	lacunosa Mart	10915.tif	0.104399	0.150237	0.0878723	0.0465612	0.00295927	7323	4669	802	959.567	1659	2943.46	3.06749	1.7289	0.114947	1853	9333	0.198543
CHRYSOBALANACEAE	Parinari	capensis	12306.tif	0.0568115	0.103842	0.0490879	0.0260463	0.00168291	7576	4710	1677	771.571	1022	2496.08	3.23507	1.32457	0.0829806	1190	9415	0.126394
SABIACEAE	Meliosma	oldhamii Mig.	99.tif	0.0914638	0.187712	0.0855722	0.0677909	0.0566559	7837	4749	1365	685.988	1587	2560.5	3.73258	2.31345	0.0952281	1724	9493	0.181608
THYMELAEACEAE	Daphnopsis	occidentalis (Sw.) Kr. Ex Urb.	11831.tif	0.0715556	0.129697	0.0556985	0.0276775	0.00385393	7235	4657	1262	702.015	1222	2149.09	3.06132	1.7407	0.0757055	1317	9309	0.141476
SALICACEAE	Salix	pyrolaefolia Ledeb.	10382.tif	0.0943772	0.209219	0.0879339	0.061497	0.017584	7863	4803	1071	715.882	1757	2600.68	3.63283	2.45432	0.104471	1990	9601	0.20727
FAGACEAE	Quercus	cerris L.	10666.tif	0.0793873	0.140468	0.0671276	0.0375921	0.0023478	7793	4819	1408	740.747	1396	2604.52	3.51607	1.88458	0.0820038	1567	9633	0.16267
CUNONIACEAE	Ceratopetalum	gummiferum Sm.	4051.tif	0.07582	0.129182	0.0663365	0.0412638	0.0050614	5454	3442	955	732.516	1329	3129.94	4.27286	1.81429	0.0687569	1058	6879	0.153801
APOCYNACEAE	Aspidosperma	dugandii Standl.	5503.tif	0.0436228	0.100609	0.0398047	0.0213716	0.000848271	7382	4473	1845	1650.01	1024	4652.8	2.81986	0.620602	0.0753795	1065	8941	0.119114
EBENACEAE	Diospyros	pentamera F.M.	13196.tif	0.0781233	0.140525	0.0704093	0.0396805	0.00197808	7872	4879	1225	840.874	1523	2987.91	3.55333	1.81121	0.0812402	1769	9753	0.18138
BURSERACEAE	Bursera	cf. Dubia Bullock	13212.tif	0.0319091	0.0568043	0.026428	0.0128467	0.000515456	7447	4548	2200	1212.6	587	3132.52	2.58331	0.484084	0.0268983	700	9091	0.0769992
APOCYNACEAE	Adenium	somalense	5122.tif	0.0355949	0.0780709	0.0304336	0.0147405	0.0005305	6843	4231	1909	933.742	733	3161.18	3.3855	0.785014	0.0602966	704	8457	0.0832446
ACERACEAE	Acer	grosseri	11906c.tif	0.0418322	0.0831226	0.0356019	0.0193745	0.00191118	7541	4660	1949	1828.11	819	2972.41	1.62594	0.448003	0.0639796	933	9315	0.100161
ROSACEAE	Crataegus	flora Ait.	11973.tif	0.0760015	0.144614	0.0599384	0.0234383	0.00119585	8359	5040	1722	767.637	1451	2387.89	3.11071	1.89022	0.0730066	1598	10075	0.15861
PTAEROXYLACEAE	Cedrelopsis	grevei Baill.	8217.tif	0.0663189	0.122867	0.0563355	0.0227018	0.000463196	8447	5017	1931	1193.77	1330	3587.09	3.00484	1.11412	0.0795124	1500	10029	0.149566
EUPHORBIACEAE	Acalypha	neptunica Muell. Arg.	11467.tif	0.0649547	0.124719	0.0574878	0.035197	0.00454797	8442	5030	1913	967.752	1265	3254.52	3.36296	1.30715	0.0800377	1500	10055	0.14918
FAGACEAE	Quercus	libani Oliv.	10717.tif	0.0873115	0.142052	0.0677206	0.0335097	0.00254863	8071	5100	1216	741.193	1569	2674.82	3.60881	2.11686	0.0978495	1756	10195	0.172241
SAPINDACEAE	Tina	gelonium R. & Sch.	12047.tif	0.0607727	0.102566	0.053333	0.0245506	0.00074392	7668	4553	1804	1214.75	1865	3050.67	2.51136	1.5353	0.0852441	1312	9101	0.14416
ERICACEAE	Vaccinium	deliciosum Piper	13119.tif	0.0369372	0.0802222	0.0338887	0.0247131	0.0104988	8512	4955	2617	574.696	814	2650.54	4.61207	1.4164	0.0622238	941	9905	0.0950025
HIPPOCASTANACEAE	Aesculus	parryi Gray	6044.tif	0.0754279	0.116102	0.0585853	0.0246093	0.00138044	8425	5208	1774	1420.71	1338	3733.95	2.62823	0.941784	0.0882337	1444	10411	0.138699
OLEACEAE	Fraxinus	chinensis Roxb.	8962a.tif	0.0307607	0.0707125	0.0298257	0.0184935	0.000942705	8180	4704	2584	2461.51	803	5859.64	2.3805	0.326222	0.0563211	893	9403	0.0949697
VIOLACEAE	Rinorea	gracilipes Engl.	11292.tif	0.067327	0.128158	0.0604576	0.0402206	0.00434088	7425	4796	1308	943.251	1783	3049.35	3.23281	1.89027	0.0926053	1322	9587	0.137895
EUPHORBIACEAE	Pseudolachnostylis	dikindtii Pax	5413.tif	0.0883042	0.188404	0.0788767	0.0565079	0.0128148	8297	5234	1031	693.087	1710	2652.65	3.8273	2.46722	0.101926	2033	10463	0.194304
LECYTHIDACEAE	Lecythis	costaricensis Pitt.	2850.tif	0.0711126	0.141657	0.0624636	0.0384562	0.00284629	8212	5158	1407	930.043	1456	3139.57	3.37573	1.56552	0.0940119	1648	10311	0.159829
GUTTIFERAE	Rheedia	edulis (Seem.) Pl. & Tr.	2660.tif	0.0438229	0.0918986	0.0364032	0.0204545	0.00216579	7964	4994	1947	1266.71	944	3728.7	2.94361	0.745238	0.0682652	1024	9983	0.102574
ULMACEAE	Chaetoptelea	mexicana	10612.tif	0.0351946	0.0790938	0.0300188	0.0192401	0.00534158	7450	4867	1824	975.172	712	3012.12	3.08881	0.730127	0.0600805	760	9729	0.078117
FAGACEAE	Quercus	devia Goldman	10756.tif	0.0859401	0.183084	0.0704351	0.0398394	0.00457384	8320	5175	1281	547.194	1862	2354.08	4.30209	3.40282	0.0826958	1865	10345	0.18028
ELAEOCARPACEAE	Sloanea	garckeana K. Schum.	11341.tif	0.0677617	0.120098	0.0579401	0.0322231	0.00236057	8494	5316	1673	897.024	1326	2957.14	3.29662	1.47822	0.0743238	1506	10627	0.141715
PROTEACEAE	Synaphea	dilatata	6294.tif	0.154885	0.252331	0.13241	0.0589334	0.00491277	8381	5413	154	636.28	2610	2279.42	3.58242	4.10197	0.109129	2815	10821	0.260142
ERICACEAE	Zenobia	pulverulenta (Bartr.) Pollard	7984.tif	0.0878065	0.171227	0.0827453	0.0563514	0.00722984	8632	5425	1267	861.933	1734	2965.77	3.44084	2.01176	0.10271	1941	10845	0.178976
THYMELAEACEAE	Daphnopsis	salicifolia Meissn.	11832.tif	0.0596213	0.110653	0.0456475	0.0227243	0.00191022	6910	4359	1380	805.506	2273	2750.01	3.41402	2.82183	0.090033	1172	8713	0.134512
ELAEOCARPACEAE	Elaeocarpus	hainanensis Oliv.	11323.tif	0.053323	0.0962306	0.0421395	0.0155826	0.000452216	8548	5359	1903	942.747	1114	3019	3.20234	1.18165	0.069948	1287	10713	0.120134
GROSSULARIACEAE	Itea	amoena	8913b.tif	0.108028	0.185406	0.0940683	0.050231	0.00251004	9102	5613	1237	846.221	2104	3135.86	3.70573	2.48635	0.102944	2253	11221	0.200784
TURNERACEAE	Turnera	arillosa Urb.	3487.tif	0.0398686	0.0803094	0.0354523	0.0214612	0.00290987	6600	4141	1758	1708.44	955	4012.69	2.34875	0.55899	0.0633109	702	8277	0.0848133
FAGACEAE	Quercus	wislizenii A.Dc	6791.tif	0.0889256	0.172478	0.0824121	0.0568964	0.0112752	8908	5628	1233	838.76	1799	2905.31	3.46381	2.14483	0.0999448	2048	11251	0.182028
PROTEACEAE	Synaphea	flava	6919.tif	0.127484	0.240924	0.112173	0.0567255	0.00734355	8975	5708	478	815.585	2542	3153.96	3.86711	3.11678	0.117896	2790	11411	0.244501
THYMELAEACEAE	Daphnopsis	mollis (C.&S.) Standl.	11829.tif	0.0661635	0.114874	0.0557604	0.032015	0.00183175	8670	5600	1443	913.735	1472	2656.39	2.90717	1.61097	0.0876625	1628	11195	0.145422
ANNONACEAE	Annona	reticulata L.	176.tif	0.0319133	0.0658902	0.0277424	0.0153052	0.00163531	8172	5044	2359	1260.01	702	3593.48	2.85194	0.557137	0.0495756	770	10083	0.0763662
FAGACEAE	Castanopsis	sempervirens (Kell.) Hjelmq.	7103.tif	0.126075	0.207777	0.111631	0.0645626	0.00449273	9044	5839	646	652.85	2324	2634.56	4.03548	3.55978	0.10582	2560	11673	0.21931
FAGACEAE	Quercus	saltillensis Trel.	10767.tif	0.130377	0.221784	0.112793	0.0676188	0.00451452	9253	5864	636	569.544	2376	2514.93	4.4157	4.17176	0.14013	2754	11723	0.234923
RANUNCULACEAE	Clematis	pitcheri (T. & G.) Britt.	1461b.tif	0.0577653	0.10956	0.0556489	0.0430261	0.00423403	8483	5261	2037	1753.79	1068	3839.1	2.18903	0.608967	0.0798836	1186	10517	0.11277
SALICACEAE	Populus	fremontii S. Wats.	14833a.tif	0.0595693	0.11986	0.0560009	0.0365581	0.00182994	9571	5803	2287	1812.04	1349	4634.18	2.55745	0.744466	0.0875379	1482	11601	0.127748
ICACINACEAE	Desmostachys	longipes Perr.	2737.tif	0.104286	0.220395	0.0974696	0.0699798	0.00476659	9637	5921	1063	680.49	2283	2896.3	4.25619	3.35493	0.0920401	2654	11837	0.224212
EBENACEAE	Diospyros	mespiliformis Hochst. Ex A.Dc.	13160.tif	0.0787963	0.144334	0.0720407	0.0455401	0.00257997	9414	5886	1474	981.601	1772	3494.29	3.55978	1.80521	0.105996	2055	11767	0.174641
WINTERACEAE	Drimys	piperita Hook.F.	161.tif	0.0620951	0.101977	0.0503223	0.0176809	0.000402157	9103	5632	2208	2063.99	1223	4640.51	2.24832	0.592541	0.0836024	1264	11259	0.112266
EUPHORBIACEAE	Securinega?	virosa (Roxb. Ex Willd.)	3035.tif	0.0733529	0.151368	0.0625542	0.034257	0.00273844	9565	5848	1763	824.916	1649	3133.94	3.79909	1.99899	0.0834315	1955	11691	0.167223
EUPHORBIACEAE	Sapium	oligoneuron Schm. & Pitt.	11767.tif	0.0430931	0.0882722	0.0341022	0.0157919	0.000769983	9105	5387	2465	1105.3	1942	3795.39	3.43381	1.75699	0.0810271	1254	10769	0.116445
OCHNACEAE	Ochna	pulchra Hook. F.	2494.tif	0.071422	0.138562	0.0597987	0.0238822	0.00062608	9825	5918	1872	1032.2	1710	3423.32	3.31654	1.65666	0.0843555	2036	11831	0.17209
SALICACEAE	Populus	trichocarpa T & G	1324.tif	0.0560828	0.101878	0.052871	0.0360533	0.00258696	9065	5702	2097	1246.09	1158	3695.11	2.96536	0.929307	0.0883305	1267	11399	0.11115
ERYTHROXYLACEAE	Erythroxylum	bequaertii Standl.	6636.tif	0.0860579	0.188359	0.0790391	0.0608521	0.0400918	9646	5977	1344	843.086	1980	3196.06	3.7909	2.34851	0.0953472	2326	11949	0.194661
ELAEOCARPACEAE	Elaeocarpus	knuthii Merr.	11328.tif	0.0625359	0.109161	0.0535161	0.0256905	0.00071269	9604	5927	2041	907.311	1380	3270.29	3.60438	1.52098	0.0879687	1637	11849	0.138155
ACERACEAE	Acer	buergerianum Miq	7621.tif	0.0480114	0.110912	0.0433964	0.030555	0.00790603	9008	5574	2127	667.988	1140	2831.13	4.23829	1.70662	0.0561027	1308	11143	0.117383
ACERACEAE	Acer	griseum	11905a.tif	0.0544335	0.101359	0.05053	0.0342761	0.00355677	9573	6020	2159	1667.56	1219	3017.08	1.80928	0.73101	0.0693175	1395	12035	0.115912
COMBRETACEAE	Combretum	mossambicense (Klotzsch) Engl.	12361.tif	0.0598622	0.113733	0.0541276	0.0338041	0.00658849	9824	6087	2102	1311.73	1414	3784.35	2.885	1.07797	0.0857177	1636	12169	0.13444
FLACOURTIACEAE	Olmediella	betschleriana (Goepp.) Loes	3906.tif	0.0311905	0.066409	0.0299673	0.0204032	0.00298041	8815	5299	2769	1655.96	628	4474.2	2.70187	0.379235	0.0682298	748	10593	0.0706127
TILIACEAE	Triumfetta	bartramia L.	11511.tif	0.0457166	0.0910201	0.0417857	0.0255738	0.00232514	9679	5747	2615	1411.68	1096	3874.96	2.74493	0.776381	0.0655108	1318	11489	0.114718
SALICACEAE	Salix	humilis Marsh	10284.tif	0.0722267	0.143544	0.0571877	0.0234381	0.00116279	10450	6270	2157	1414.69	1834	4309.74	3.04642	1.2964	0.0806106	2024	12535	0.161468
FAGACEAE	Quercus	gambelii Nutt.	10759.tif	0.0726732	0.133993	0.0588344	0.0274341	0.00114352	10125	6264	1930	998.182	1710	3509.19	3.51558	1.71311	0.0932632	1932	12523	0.154276
MALPIGHIACEAE	Malpighia	urens L.	5985.tif	0.0622981	0.117919	0.0575628	0.0371192	0.00281841	10161	6097	2444	1700.02	1456	4691.93	2.75992	0.85646	0.0770071	1621	12189	0.132989
MALVACEAE	Hoheria	populnea A. Cunn.	288_OR7.tif	0.039711	0.0816763	0.0359635	0.0258316	0.0133186	9305	5835	2443	1265.22	901	3680.35	2.90886	0.71213	0.0579238	1028	11665	0.0881269
FAGACEAE	Quercus	chapmanii Sarg.	10667.tif	0.0682459	0.122673	0.0522259	0.0208884	0.010723	10359	6356	2162	1118.28	1598	3645.78	3.26018	1.42898	0.0973999	1842	12707	0.144959
HUMIRIACEAE	Sacoglottis	amazonica Mart.	8381.tif	0.037051	0.0811949	0.0343221	0.0196218	0.00160278	10339	6391	2824	2203.39	1002	5091.94	2.31096	0.454754	0.0724477	1125	12777	0.0880488
THYMELAEACEAE	Dais	cotinifolia L.	9635.tif	0.0987205	0.181562	0.0845026	0.0386172	0.00183898	11053	6790	1527	1099.95	2424	3682.87	3.34822	2.20374	0.105613	2737	13575	0.201621
THYMELAEACEAE	Daphnopsis	caracasana Miessn.	11833.tif	0.0748021	0.122661	0.0653321	0.0316303	0.00112784	10697	6734	2038	1098.71	1780	3319.99	3.02173	1.62009	0.103094	1926	13463	0.143059
APOCYNACEAE	Acokanthera	oppositifolia (Lam.) Codd	5042.tif	0.042783	0.0853487	0.0357589	0.0181511	0.00175809	10929	6569	2925	2304.64	1299	5781.94	2.50883	0.563646	0.071932	1436	13133	0.109343
BETULACEAE	Betula	papyrifera occidentalis	801.tif	0.065494	0.116279	0.0619157	0.045068	0.00778935	10369	6544	2178	899.834	1425	3460.02	3.84518	1.58362	0.0871515	1648	13083	0.125965
OLEACEAE	Fraxinus	floribunda Wall.	8963b.tif	0.0857297	0.165451	0.0792033	0.0509528	0.00561916	11367	6907	1981	1367.67	2233	4326.84	3.16365	1.6327	0.0934206	2480	13809	0.179593
ANNONACEAE	Annona	muricata L.	19.tif	0.0364199	0.0804848	0.0341236	0.0242739	0.00421695	10224	6216	2763	1326.33	1027	4240.29	3.19701	0.774319	0.0681752	1246	12427	0.100266
DILLENIACEAE	Davilla	philippinensis Rolfe	10920.tif	0.0341276	0.0678447	0.0319762	0.02071	0.00120966	10196	6340	2750	1923.15	955	4875.16	2.53499	0.496581	0.0597334	1107	12675	0.0873373
POLYGALACEAE	Securidaca	diversifolia (S.) Blake	155.tif	0.0791895	0.143772	0.0701436	0.0376707	0.00242731	11563	6998	2225	1055.44	2084	3266.99	3.09539	1.97454	0.0808507	2341	13991	0.167322
ELAEOCARPACEAE	Sloanea	guianensis Bth.	11342.tif	0.0369671	0.0791983	0.0319908	0.0182116	0.00172436	11065	6728	2894	1280.07	1114	3944.82	3.08172	0.870265	0.0586353	1444	13451	0.107353
LARDIZABALACEAE	Parvatia	brunoniana Dcne.	7894.tif	0.0424387	0.0809016	0.0406397	0.027622	0.00321619	11718	6862	3544	831.929	1003	3736.74	4.49165	1.20563	0.0697279	1313	13719	0.0957067
ULMACEAE	Celtis	monoica	1009.tif	0.0300719	0.0610694	0.0261606	0.01391	0.00105161	10770	6711	3136	1731.98	813	4509.68	2.60378	0.469406	0.0478624	924	13417	0.0688679
ULMACEAE	Gironniera	parvifolia Pl.	8402.tif	0.0541407	0.0989094	0.046028	0.0270308	0.00644586	11606	7158	2846	1866.77	1449	4724.11	2.53063	0.776206	0.0794915	1603	14311	0.112012
DATISCACEAE	Tetrameles	nudiflora	1114b.tif	0.0189556	0.0471964	0.0166439	0.00845237	0.000418005	8566	5231	2753	2755.06	578	5674.37	2.05962	0.209796	0.0486611	583	10457	0.0557521
ANNONACEAE	Polyalthia	beccarii King	1640a.tif	0.0187394	0.0487167	0.0179194	0.013506	0.00267752	9695	6029	2950	1607.14	589	4591.09	2.85669	0.36649	0.0476808	717	12053	0.0594873
BETULACEAE	Betula	platyphylla Sukatchevar. var. japonica Hara	8523b.tif	0.055198	0.110159	0.0565278	0.0471401	0.0208606	11861	7362	2619	1377.7	1614	4103.6	2.97859	1.17152	0.0741846	1881	14719	0.127794
ANACARDIACEAE	Nothopegia	colebrookiana Bl.	8200.tif	0.0566321	0.105672	0.051859	0.0316825	0.00372598	11759	7214	2674	1624.41	1653	4877.46	3.0026	1.0176	0.0575284	1872	14423	0.129793
GUTTIFERAE	Vismia	brasiliensis Choisy	11038.tif	0.0770096	0.126641	0.058333	0.024326	0.00151601	11741	7380	2019	1046.56	1990	3797.95	3.629	1.90147	0.0906165	2343	14755	0.158794
LAURACEAE	Ocotea	foetans (Ait.) Benth.	5472.tif	0.0586018	0.109352	0.0488424	0.021092	0.00112311	11398	7105	2714	1401.92	1471	4494.75	3.20614	1.04927	0.0487364	1580	14205	0.111228
DICHAPETALACEAE	Tapura	guianensis Aubl.	9560.tif	0.0309018	0.0745743	0.0305628	0.0234478	0.00987574	11582	7062	3113	2115.04	1140	4921.04	2.32668	0.538996	0.056437	1408	14119	0.0997238
LECYTHIDACEAE	Couratari	multiflora (Sm.) Eyma	2834.tif	0.0853859	0.175083	0.0747338	0.0356397	0.000889662	13015	7812	2283	1230.13	2549	4420.98	3.5939	2.07213	0.10986	2921	15619	0.187016
DILLENIACEAE	Tetracera	arborescens Jack (Det. As T. Scandens Merr)	650b.tif	0.0686243	0.117608	0.0622704	0.0390988	0.00307532	12219	7556	2646	1227.55	1757	4376.65	3.56535	1.43131	0.0874285	2018	15107	0.13358
FAGACEAE	Quercus	breviloba Sarg.	10663.tif	0.0958922	0.165895	0.0768616	0.0349808	0.000957147	12465	7802	1829	971.664	2503	3818.68	3.93004	2.57599	0.116091	2835	15599	0.181742
ARALIACEAE	Aralia	spinosa	146.tif	0.038127	0.0727331	0.0351047	0.0243569	0.00445379	11882	7125	3534	1288.06	1142	4991.92	3.87553	0.886604	0.0625771	1224	14245	0.0859249
APOCYNACEAE	Acokanthera	longiflora Stapf.	5041.tif	0.0434359	0.0853787	0.034779	0.0151703	0.00109099	12261	7330	3242	1990.15	1600	5577.46	2.80254	0.803961	0.0687752	1690	14655	0.115319
ERICACEAE	Arctostaphylos	hooveri Wells	12965.tif	0.141942	0.230978	0.128175	0.0783888	0.00347359	12369	7990	474	721.586	3440	3268	4.52892	4.76727	0.144594	3906	15975	0.244507
POLYGALACEAE	Atroxima	liberica Stapf	7073.tif	0.101631	0.171352	0.0880908	0.0449033	0.00139158	12786	7966	1799	2018.85	2812	5751.68	2.84899	1.39288	0.0996684	3022	15927	0.189741
ULMACEAE	Gironniera	cuspidata (Bl.) Kurz	8399.tif	0.0587942	0.108527	0.0475408	0.0224115	0.00160112	12451	7746	2671	1562.51	2241	4545.08	2.90883	1.43423	0.0691216	2035	15487	0.131401
FAGACEAE	Quercus	arizonica Sarg.	7736.tif	0.0672383	0.118302	0.0565335	0.0287457	0.00227976	12533	7906	2305	1009.8	1921	3669.48	3.63386	1.90235	0.0836266	2323	15807	0.14696
BURSERACEAE	Haplolobus	acuminatus H.J.Lam	8210.tif	0.0673564	0.132474	0.0644908	0.0426628	0.00847271	12638	7915	2367	2223.93	2100	5604.71	2.52019	0.944276	0.0931834	2357	15825	0.148942
ANACARDIACEAE	Parishia	rosea	8187.tif	0.079609	0.154268	0.0731975	0.0479779	0.00397601	12942	7981	2252	2421.46	2331	4069.68	1.68067	0.962643	0.052261	2710	15957	0.169831
HAMAMELIDACEAE	Ostrearia	australiana C.T. White	7911.1.tif	0.026559	0.0525006	0.023994	0.013837	0.00097097	12352	7568	3803	2129.38	831	5127.2	2.40783	0.390254	0.0533238	982	15131	0.0648999
ULMACEAE	Gironniera	nervosa Pl.	8401.tif	0.0659222	0.114842	0.0592063	0.0364913	0.00339292	12600	7867	2656	1885	2183	4982.74	2.64337	1.15809	0.0610542	2078	15729	0.132113
FLACOURTIACEAE	Smeathmannia	laevigata Soland	5394.tif	0.0350393	0.0700707	0.0312211	0.0180497	0.00098097	11889	7057	3719	1669.3	937	5470.71	3.27725	0.561313	0.062424	1114	14109	0.0789567
VERBENACEAE	Citharexylum	scabrum Sesse & Moc.	6623.tif	0.0330579	0.0679653	0.0277361	0.0146341	0.000495254	12754	7739	3538	1871.15	1245	5292.12	2.82827	0.665366	0.0598396	1478	15473	0.0955212
BURSERACEAE	Canarium	tomentosum Bl.	1724a.tif	0.0722217	0.103113	0.0502303	0.0141824	0.000268944	13130	8174	2693	1510.87	2043	4827.4	3.19511	1.3522	0.0803535	2264	16343	0.13853
BURSERACEAE	Dacryodes	rostrata Lam.	1729a.tif	0.0584046	0.104029	0.0504896	0.0290896	0.00250701	12674	8071	2790	1472.23	1667	4880.18	3.31482	1.13229	0.0739959	1814	16137	0.112412
APOCYNACEAE	Aspidosperma	megalocarpon Muell. Arg.	5504.tif	0.0301396	0.067608	0.0279808	0.0153596	0.000901108	11701	7197	3334	2345.46	1097	6928.82	2.95414	0.467712	0.0431889	1171	14389	0.0813816
ULMACEAE	Zelkova	carpinifolia	1132b.tif	0.0225393	0.0565176	0.0209871	0.0126041	0.00117214	11588	7299	3315	2086.89	862	5571.76	2.66988	0.413054	0.0365906	975	14593	0.0668129
IXONANTHACEAE	Irvingia	barteri	4295.tif	0.0697239	0.132145	0.062994	0.0391474	0.00215799	13880	8415	3006	1861.34	2250	5506.04	2.95811	1.20881	0.0665389	2460	16825	0.146211
PANDACEAE	Microdesmis	casearifolia	234a.tif	0.0466991	0.095676	0.0446252	0.0293987	0.00136357	14272	8255	4156	3065.62	1660	7437.41	2.42607	0.54149	0.0786533	1862	16505	0.112814
ASCLEPIADACEAE	Anisopus	batesii S. Moore	10243.tif	0.0363507	0.0738189	0.0343395	0.0221769	0.00275984	11593	7173	3329	2073.91	1006	5508.92	2.6563	0.485075	0.0705944	1092	14341	0.0761453
FAGACEAE	Castanea	floridana (Sarg.) Ashe	7097.tif	0.0747569	0.159025	0.0616552	0.0336699	0.00550603	12894	7995	2405	1101.92	2753	4130.5	3.74846	2.49836	0.0890623	2495	15985	0.156084
FAGACEAE	Quercus	hemisphaerica Bartr.	8540.tif	0.09291	0.176503	0.0800282	0.0478954	0.0054355	13842	8603	2117	921.117	2704	3884.14	4.21677	2.93557	0.0736581	3123	17201	0.181559
ERICACEAE	Pieris	forrestii	1397b.tif	0.0492738	0.0994045	0.0451301	0.0300381	0.00535328	12692	7971	2967	1385.21	1522	4949.69	3.57324	1.09875	0.0437994	1755	15937	0.110121
VERBENACEAE	Citharexylum	fruticosum var. villosum	14235.tif	0.0444232	0.0839195	0.0373504	0.0172637	0.000591031	13910	8391	3189	2151.67	1868	5756.53	2.67538	0.868164	0.0712776	2331	16777	0.13894
FLACOURTIACEAE	Homalium	foetidum (Roxb.) Benth.	11249.tif	0.0348101	0.0736681	0.0312986	0.0163893	0.000639562	12103	7468	3376	2051.69	1099	4877.56	2.37734	0.535656	0.0713589	1260	14931	0.0843882
BIGNONIACEAE	Adenocalymna	comosa	837a.tif	0.041148	0.086424	0.0368013	0.0248049	0.00296792	12748	8038	3311	1726.47	1281	5237.56	3.03369	0.741978	0.0740493	1400	16071	0.0871134
ELAEOCARPACEAE	Sloanea	lasiocoma Schum	11343.tif	0.0557537	0.106039	0.0505831	0.0276678	0.00141551	13873	8549	3274	1507.02	1726	4973.78	3.30041	1.14531	0.082852	2051	17093	0.119991
ROSACEAE	Crataegus	brainerdi Sarg.	11964.tif	0.0595154	0.10912	0.0534893	0.0333365	0.00429071	13512	8532	2927	1197.2	1833	3788.28	3.16428	1.53107	0.0876411	2054	17059	0.120406
AQUIFOLIACEAE	Ilex	latifolia Thunberg	13494.tif	0.0356301	0.0717776	0.0290947	0.0119601	0.000773451	13028	8308	3172	2295.38	1385	5943.83	2.58948	0.603387	0.0506959	1549	16611	0.0932515
ANNONACEAE	Annona	sericea Dunal.	216b.tif	0.0201929	0.045761	0.0187334	0.0119613	0.00184866	11370	6890	3661	1975.22	809	5226.8	2.64618	0.409575	0.0331783	820	13775	0.0595281
SAPINDACEAE	Beguea	apetala R. Capuron	12040.tif	0.0924602	0.143295	0.0790684	0.0333498	0.00077817	14314	8822	2246	1489.71	2945	4431.65	2.97483	1.97689	0.107615	3247	17639	0.184081
WINTERACEAE	Bubbia	aff. argentea A.C.Sm.	8889.tif	0.0400838	0.0723778	0.0330635	0.0219283	0.00136437	13313	8254	3693	1973.93	1226	5737	2.90639	0.621097	0.0598179	1367	16503	0.0828334
GUTTIFERAE	Kayea	elmeri Merr.	2565.tif	0.0971578	0.176602	0.087566	0.0572837	0.00645696	14302	9008	1723	954.557	3017	4082.26	4.27661	3.16063	0.0854023	3572	18011	0.198323
MALVACEAE	Hoheria	populnea A. Cunn.	8900c.tif	0.0441781	0.0932759	0.0400998	0.0251993	0.00251222	13364	8356	3262	2165.19	1525	5822.82	2.68929	0.704326	0.0614419	1747	16707	0.104567
FAGACEAE	Quercus	spinosa Miyabei (Kaw.) Hayata	10799.tif	0.125122	0.196081	0.0995852	0.0401763	0.00117146	14592	9294	1108	850.771	3616	3853.59	4.52953	4.25026	0.15016	4191	18583	0.225529
VIOLACEAE	Rinorea	pubiflora (Benth.) Sprague & Sandw.	11299.tif	0.0459127	0.0891754	0.0413489	0.0265549	0.00307703	13121	8213	3275	2872.12	1717	7152.36	2.49027	0.597815	0.065595	1634	16421	0.0995067
FLACOURTIACEAE	Smeathmannia	pubescens Soland. Ex R. Br.	2818.tif	0.0266892	0.0594774	0.025443	0.0137522	0.000567421	11906	7063	3865	2019.12	808	6326.94	3.13351	0.400174	0.0660656	979	14121	0.0693294
APOCYNACEAE	Urechites	andrieuxii Muell. Arg.	6273.tif	0.0297411	0.063374	0.0269342	0.015348	0.00177478	13354	8080	4122	3364.25	1043	7106	2.11221	0.310025	0.052362	1153	16155	0.0713711
BURSERACEAE	Dacryodes	rugosa (Lam)	4355.tif	0.0547502	0.105101	0.0505637	0.0311665	0.00393086	15946	9627	3916	1850.46	2056	5570.13	3.01013	1.11108	0.0868932	2404	19249	0.12489
OLEACEAE	Fraxinus	koehneana Lingelsh.	8971b.tif	0.075487	0.156062	0.0662405	0.0348923	0.00212658	15834	9576	3155	1770.95	2786	5853.94	3.30554	1.57317	0.0733376	3104	19147	0.162114
POLYGALACEAE	Securidaca	lamarckii Griseb.	13513.tif	0.082128	0.154802	0.0734134	0.04347	0.00297088	15873	9625	2938	1253.43	2929	4268.35	3.40534	2.33679	0.0904903	3311	19245	0.172045
EBENACEAE	Diospyros	longibracteata H. Lec.	13179.tif	0.0768196	0.14066	0.06975	0.0390474	0.00167562	14971	9436	2403	1812.08	2757	5741.89	3.16867	1.52146	0.0920204	3133	18867	0.166057
EUPHORBIACEAE	Suregada	glomeratum (Bl.) Hassk.	1606a.tif	0.0568583	0.110676	0.0506053	0.031369	0.00192808	15922	9622	3906	1821.26	2039	6193.44	3.40064	1.11955	0.0857045	2395	19239	0.124487
BORAGINACEAE	Cordia	dichotoma Forst.F.	221.tif	0.0385136	0.0761109	0.0340191	0.0216206	0.00226463	14437	9002	3854	1560.53	1458	5069.84	3.24878	0.934295	0.0402601	1582	17999	0.0878938
OCHNACEAE	Ochna	dubia	4431.tif	0.0756464	0.162356	0.0751363	0.045192	0.00206661	15964	9714	2620	2003.14	3106	6332.32	3.16119	1.55056	0.0967213	3631	19423	0.186943
BURSERACEAE	Canarium	perkinsiae Merr.	13231.tif	0.0697287	0.121345	0.0619672	0.0324906	0.00152459	15859	9768	3206	2271.39	2669	6251.23	2.75216	1.17505	0.103511	2886	19531	0.147765
ANNONACEAE	Annona	reticulata L.	177.tif	0.0407992	0.0807161	0.0342206	0.017908	0.00140087	14369	8953	3848	2323.4	1524	6366.06	2.73997	0.655934	0.0489445	1569	17901	0.0876487
APOCYNACEAE	Mandevilla	hispida tomentosa Muell. Arg.	6270.tif	0.0679159	0.128	0.0590311	0.03208	0.00248719	15919	9820	2667	2679.36	3089	7785.36	2.90568	1.15289	0.102663	3433	19635	0.174841
POLYGALACEAE	Securidaca	volubilis L.	13523.tif	0.0732444	0.147321	0.065186	0.0388411	0.00415477	16631	9940	3529	1503.06	2794	4757.18	3.165	1.85888	0.0785807	3163	19875	0.159145
FLACOURTIACEAE	Oncoba	spinosa Forsk.	2797.tif	0.0779787	0.156497	0.0701824	0.0442155	0.00301186	15951	9945	2607	1736.75	3006	6007.18	3.45886	1.73082	0.0990153	3400	19885	0.170983
VIOLACEAE	Rinorea	lindeniana (Tulasne) Kuntze	11298.tif	0.0624491	0.122047	0.0573965	0.0377722	0.00299125	15899	9957	3145	2286.9	2499	6682.32	2.922	1.09275	0.0968279	2798	19909	0.140539
FAGACEAE	Quercus	donarium Nakai	8549.tif	0.101545	0.179791	0.0903525	0.0578065	0.00507049	15978	10158	1888	1276.6	3497	4911.02	3.84696	2.73931	0.117521	3933	20311	0.193639
APOCYNACEAE	Lyonsia	reticulata F.V. Muell.	7224.tif	0.0614532	0.123771	0.053452	0.0303549	0.00231794	16212	9953	3582	1343.21	2363	5164.33	3.84476	1.75922	0.0905553	2678	19901	0.134566
RHIZOPHORACEAE	Cassipourea	lescotiana J.-G. Adam	14395.tif	0.0720916	0.129354	0.0626108	0.0289485	0.00110736	16792	10102	3517	2579.67	2835	7250.72	2.81072	1.09898	0.0775098	3174	20199	0.157136
BURSERACEAE	Canarium	luzonicum (Miq.)	13228.tif	0.0308472	0.0579116	0.0273022	0.0148228	0.0014023	15513	9464	4513	2207.05	1249	5845.51	2.64856	0.565913	0.0533207	1537	18923	0.0812239
SALICACEAE	Populus	maximowiczii Henry	1283a.tif	0.0513864	0.12642	0.0491398	0.0249879	0.000902541	17219	10164	4066	2229.18	2479	7021.37	3.14976	1.11207	0.0802549	2990	20323	0.147124
BETULACEAE	Betula	jacquemontii Spach	8529.tif	0.0726872	0.126376	0.0684596	0.0444327	0.00321581	16480	10243	3307	1954.95	2598	6083.25	3.11171	1.32893	0.101971	2931	20481	0.143108
APOCYNACEAE	Dyera	lowii Hook. F.	8430.tif	0.0385497	0.0742828	0.0392632	0.0282415	0.00138562	16740	10076	4702	2879.02	1686	7757.59	2.69453	0.585617	0.0642089	1963	20147	0.0974339
SALICACEAE	Salix	cantoniensis Hance	10337.tif	0.0676881	0.139601	0.0586125	0.0279743	0.000975781	17463	10385	3821	1509.42	2843	5005.47	3.31616	1.88351	0.0887854	3258	20765	0.156899
ANACARDIACEAE	Dracontomelon	dao (Blco.) Merr. & Rolfe	1762a.tif	0.0467578	0.0926706	0.0437945	0.0283235	0.00161936	17471	10402	4874	1446.27	1759	6017.27	4.16055	1.21623	0.0663616	2196	20799	0.105582
ANACARDIACEAE	Parishia	maingayi Hook.F.	8188.tif	0.0842414	0.159118	0.0675662	0.0290777	0.00112575	16996	10510	2741	961.864	3243	4573.95	4.7553	3.37158	0.111731	3746	21015	0.178254
TILIACEAE	Tilia	chingiana Hu & Chang	8629.tif	0.0407859	0.0895985	0.0367175	0.0244066	0.00290388	16959	10382	4262	2296.02	1883	6109.47	2.66089	0.820114	0.0603027	2316	20759	0.111566
FLACOURTIACEAE	Paropsia	grewioides Welm.	5392.tif	0.0317282	0.0665127	0.0292903	0.0173076	0.00120666	16104	9443	5280	2094.72	1128	6973.51	3.3291	0.538498	0.0663766	1382	18881	0.0731953
GROSSULARIACEAE	Ribes	glandulosum Grauer	11858.tif	0.032793	0.0648498	0.0283785	0.0165667	0.00198011	16901	10165	4966	1131.04	1499	2639.59	2.33378	1.32533	0.0539597	1771	20325	0.0871341
FLACOURTIACEAE	Ludia	sessiliflora Lam.	2692.tif	0.0845976	0.166059	0.0770079	0.0508396	0.00465069	17318	10631	2982	1483.21	3252	5750.34	3.87695	2.19254	0.102286	3706	21257	0.174343
FLACOURTIACEAE	Hydnocarpus	yatesii Merr.	11264.tif	0.0708469	0.130492	0.0620081	0.0373032	0.00321552	17690	10767	3534	1820.11	2937	6242.62	3.42981	1.61364	0.0962507	3390	21529	0.157462
FLACOURTIACEAE	Hecatostemon	dasygynus Blake	7962a.tif	0.0489518	0.0914604	0.0443485	0.0257079	0.00171075	15497	9595	3914	2791.04	1752	7365.46	2.63897	0.627724	0.0709083	1989	19185	0.103675
FAGACEAE	Quercus	skinneri Benth.	10769.tif	0.0466668	0.0969945	0.038265	0.0179184	0.00116447	17118	10463	4396	1716.98	1917	5964.65	3.47393	1.1165	0.0791328	2260	20921	0.108025
LAURACEAE	Phyllostemonodaphne	geminiflora (Meissn.) Kost.	7891.tif	0.0952326	0.161028	0.0891112	0.0565253	0.00400553	17941	10967	3034	1387.75	3380	5387.04	3.88185	2.4356	0.103023	3941	21929	0.179716
ULMACEAE	Trema	mollis Lour.	7038.tif	0.0699973	0.119234	0.0613315	0.0350293	0.00221575	17461	10924	3421	2541.28	2961	6663.42	2.62208	1.16516	0.0541369	3117	21843	0.1427
BURSERACEAE	Protium	trifoliolatum Engl.	13247.tif	0.0418664	0.0748635	0.0337938	0.0128891	0.000354752	17126	10581	4183	2608.58	2190	6758.78	2.59098	0.839536	0.0746988	2363	21157	0.111689
CUNONIACEAE	Schizomeria	brassii Mattf.	8125.tif	0.0485188	0.0975951	0.0419506	0.0224051	0.00162799	17109	10731	3802	1390.36	2142	5173.49	3.72096	1.54061	0.0450236	2577	21457	0.120101
VITACEAE	Vitis	wilsoniae Veitch.	8737.tif	0.0633672	0.105649	0.057719	0.0330821	0.0015694	15991	10030	3521	2626.23	3294	7064.37	2.68992	1.25427	0.0893678	2441	20055	0.121715
CHRYSOBALANACEAE	Hirtella	triandra Sw.	12164.tif	0.0442097	0.0879853	0.0384994	0.0228835	0.00170849	17028	10516	4315	1735.3	1843	5898.74	3.39926	1.06206	0.0719912	2198	21027	0.104532
MALPIGHIACEAE	Bunchosia	cornifolia Hbk	6015.tif	0.0327345	0.066455	0.0292074	0.0166927	0.000996046	16036	9915	4572	2319.5	1312	6506.11	2.80497	0.56564	0.0508447	1550	19825	0.0781841
CONNARACEAE	Bernardinia	fluminensis Pl.	1846.tif	0.0823585	0.154094	0.0747533	0.0517128	0.00654213	17114	11025	2562	1080.84	2999	4801.57	4.44243	2.77468	0.0998025	3528	22045	0.160036
ANCISTROCLADACEAE	Ancistrocladus	hamatus (Vahl) Gilg	7972.tif	0.0370172	0.0760183	0.0339681	0.0181815	0.000706713	18171	10829	5380	2290.02	1698	7374.34	3.22021	0.741479	0.0693637	1963	21653	0.0906572
BURSERACEAE	Trattinnickia	burseraefolia Mart.	1734.tif	0.0465314	0.0835342	0.0391597	0.0166598	0.000499001	15534	9767	3893	2252.01	1717	6845.72	3.03983	0.762431	0.0830587	1875	19529	0.0960111
ANACARDIACEAE	Parishia	rosea	8186.tif	0.0437721	0.0907765	0.0369242	0.0171848	0.0015184	19833	11700	5558	2421.46	2223	7775.66	3.21115	0.918042	0.0776748	2576	23395	0.110109
TILIACEAE	Tilia	oblongifolia Batal.	7809.tif	0.0389388	0.0835541	0.035237	0.0253629	0.0116919	18222	11197	4942	2509.99	1790	7196.71	2.86723	0.71315	0.0675701	2084	22389	0.0930814
HAMAMELIDACEAE	Tetrathyrium	subcordatum Benth.	5794.1.tif	0.0841366	0.148882	0.0764346	0.0513784	0.00567631	18959	11850	3224	1899.74	3445	6707.98	3.53099	1.8134	0.0944352	3886	23695	0.164001
ERICACEAE	Arctostaphylos	andersonii Gray	1454a.tif	0.093426	0.162981	0.0885255	0.0624443	0.00821065	19959	12486	2930	1368.76	3893	5670.9	4.1431	2.84418	0.100715	4544	24967	0.182
THYMELAEACEAE	Daphnopsis	macrophylla (Hbk) Gilg.	11834.tif	0.100973	0.150199	0.0790074	0.0289183	0.000706078	19502	12486	2249	1951.77	4294	6710.53	3.43817	2.20005	0.110936	4768	24967	0.190972
HYDRANGEACEAE	Hydrangea	anomala D. Don	8900b.tif	0.042701	0.0873595	0.0382298	0.0209241	0.00224347	18491	11472	4978	3241.94	1898	8384.47	2.58625	0.585451	0.0620343	2042	22939	0.0890187
HYDRANGEACEAE	Hydrangea	anomala D. Don	8900a.tif	0.0996778	0.174535	0.0870109	0.044307	0.00179252	19811	12589	2542	2266.98	4286	7471.82	3.29593	1.89062	0.0906429	4681	25173	0.185953
WINTERACEAE	Belliolum	kajewski A.C.Sm.	8893.tif	0.0563285	0.0997143	0.047176	0.0233611	0.00132651	20008	12595	4799	2511.89	2449	7772.34	3.09422	0.974963	0.0754816	2615	25185	0.103832
ANNONACEAE	Monodora	yangambiensis Boutiq.	5467.tif	0.0239221	0.0464302	0.0220828	0.0113207	0.000437798	16883	10329	5405	2996.33	978	7227.95	2.41227	0.326399	0.0633582	1150	20653	0.055682
BETULACEAE	Alnus	obtusata Makino	978.tif	0.0308895	0.0688653	0.0278957	0.0162564	0.00218967	16728	10364	4685	1939.63	1408	6779.68	3.49535	0.725913	0.0552464	1680	20723	0.0810693
HYDRANGEACEAE	Schizophragma	integrifolia Oliv.	1496.tif	0.0376051	0.075168	0.0352168	0.0195776	0.00065283	16997	10449	4765	3329.19	1596	8997.72	2.70267	0.479396	0.0704652	1784	20893	0.0853875
LAURACEAE	Systemonodaphne	mezii Kost.	2733.tif	0.0911137	0.154122	0.0819371	0.0478107	0.00198472	21126	13378	3236	1785.78	4062	6837.75	3.82901	2.27464	0.0995801	4513	26751	0.168704
DICHAPETALACEAE	Gonypetalum	acereanum Ule.	196.tif	0.0386478	0.0766391	0.0359387	0.024414	0.00344208	20087	12496	5532	2322.68	1832	8087.6	3.48201	0.788743	0.0694118	2060	24987	0.0824429
MALPIGHIACEAE	Peixotoa	glabra Juss.	6565.tif	0.0958452	0.168751	0.0814361	0.0381455	0.00266061	22850	14072	3042	2091.94	5013	7082.81	3.38576	2.39634	0.117989	5737	28139	0.203881
BOMBACACEAE	Coelostegia	griffithii Benth.	8062.tif	0.0605035	0.113631	0.0548322	0.0292692	0.000932135	22656	13889	4856	2676.64	3379	8735.35	3.26354	1.2624	0.0961725	3912	27773	0.140856
VERBENACEAE	Teijsmanniodendron	coriaceum (C.B. Clarke) Kosterm.	7655.tif	0.0645047	0.105017	0.0496209	0.0193385	0.000710883	22424	14127	4385	2438.22	3460	7809.94	3.20313	1.41907	0.0906859	3913	28249	0.138518
ACERACEAE	Acer	morrisonense	11908a.tif	0.0726443	0.142807	0.0619443	0.0308985	0.00121444	22724	14130	4193	2050.75	3813	7386.32	3.60177	1.85932	0.109334	4402	28255	0.155795
IXONANTHACEAE	Klainedoxa	lancifolia Harms	4808.tif	0.066742	0.133601	0.0622865	0.0466167	0.00527134	21932	14089	3691	1712.72	3460	6726.33	3.92729	2.02018	0.083893	4153	28173	0.147411
VIOLACEAE	Rinorea	elliotii Engl.	11291.tif	0.0556063	0.10871	0.0483032	0.0263218	0.00109006	21889	13862	4687	2940.78	3035	9271.11	3.1526	1.03204	0.0940085	3341	27719	0.120531
ICACINACEAE	Rhaphiostylis	preussii Engl.	4747.tif	0.0789178	0.154339	0.0697807	0.0431005	0.00270261	23595	14378	4308	1858.73	4308	7489.98	4.02962	2.31771	0.110934	4910	28751	0.170777
FLACOURTIACEAE	Mayna	echinata Spruce	2792.tif	0.0804528	0.139822	0.0663635	0.0332671	0.0021174	22761	14117	3941	2467.87	4466	8439.92	3.41992	1.80966	0.109798	4704	28229	0.166637
ANNONACEAE	Deeringothamnus	pulchellus Small	2859.tif	0.103556	0.175844	0.0922397	0.0543785	0.00331282	22754	14481	2735	1386.26	4990	5180.07	3.73671	3.5996	0.129704	5539	28957	0.191284
FAGACEAE	Castanopsis	chrysophylla (Dougl.) Hjelmq. var. minor (Benth.) Dc	7102.tif	0.117119	0.191485	0.0976498	0.0467243	0.00201039	23220	14668	2284	1607.13	5488	6589.91	4.10042	3.41478	0.1272	6269	29331	0.213733
APOCYNACEAE	Condylocarpon	amazonica Mgf.	9166.tif	0.0447261	0.0892472	0.039501	0.0222531	0.00108343	23175	14205	5774	2764.5	2647	8674.99	3.13799	0.957497	0.0695399	3197	28405	0.112551
GUTTIFERAE	Kielmeyera	variabilis Mart.	2570.tif	0.077438	0.1566	0.0609366	0.0231026	0.000846582	23492	14847	3376	2083.14	4594	7759.87	3.72508	2.20532	0.103396	5270	29689	0.177507
BETULACEAE	Betula	lutea	996b.tif	0.0238063	0.0486511	0.0213055	0.011335	0.000480005	20704	12800	6282	2436.85	1360	7882.6	3.23475	0.558098	0.0434298	1623	25595	0.0634108
SABIACEAE	Meliosma	parvifolia	1120b.tif	0.0323962	0.0697813	0.0298512	0.0189906	0.0021121	20460	13023	5553	2855.75	1798	8679.59	3.03934	0.629607	0.0549983	1885	26041	0.0723859
FAGACEAE	Quercus	chasei Mc Minn Et Al.	10668.tif	0.0769148	0.134183	0.0587169	0.0224207	0.00160546	23184	14509	4239	2445.18	4569	8302.34	3.39538	1.86857	0.107873	4437	29013	0.152931
FAGACEAE	Quercus	catesbaei Michx.	10665.tif	0.0840911	0.138237	0.0612596	0.024403	0.00133036	24476	15244	3859	2182.35	4622	7889.33	3.61507	2.1179	0.0913565	5374	30483	0.176295
ACERACEAE	Acer	leucoderme Small	7631.tif	0.0433188	0.0946254	0.0410479	0.02795	0.00292876	24069	14928	5977	2526.74	2689	8121.83	3.21435	1.06422	0.0621428	3165	29851	0.106027
EBENACEAE	Diospyros	hebecarpa Cunn.	8955a.tif	0.077369	0.141705	0.0719088	0.045896	0.00318223	25481	15816	4579	2355.81	4375	8463.69	3.59269	1.85711	0.100638	5087	31627	0.160844
ANACARDIACEAE	Gluta	elegans Kurz.	8176.tif	0.0433527	0.0856454	0.0401471	0.0221164	0.00104044	25631	15767	6982	2505.07	2600	7611.09	3.03827	1.03789	0.0500081	2883	31529	0.0914396
ANNONACEAE	Artabotrys	likimensis De Wild.	5455.tif	0.049615	0.0967144	0.0470145	0.0296056	0.00361337	25650	15804	6260	2712.95	3199	6905.14	2.54525	1.17916	0.0922656	3587	31603	0.113502
EUPHORBIACEAE	Rockinghamia	angustifolia (Benth.) Airy Shaw	8085.tif	0.0948122	0.165339	0.0777569	0.0372309	0.00143848	26258	16300	3457	2165.93	5582	8535.32	3.94072	2.57719	0.101316	6502	32595	0.199478
JUGLANDACEAE	Engelhardia	roxburghiana	891.tif	0.0782834	0.140105	0.0687623	0.0400092	0.00185957	24931	15957	3973	1813.13	4265	7441.67	4.10431	2.35228	0.0804747	5002	31909	0.156758
ERICACEAE	Rhododendron	earneum	11926.tif	0.0747753	0.126653	0.062911	0.0293309	0.0013281	26133	16022	5268	2180.5	4294	8215.71	3.76782	1.96928	0.0992476	4844	32039	0.151191
MALPIGHIACEAE	Clonodia	racemosa (Juss.) Ndz.	10099.tif	0.0673742	0.130328	0.0551966	0.0213135	0.00085267	27632	16356	6336	3302.01	4364	9687.37	2.93378	1.32162	0.075444	4941	32707	0.151069
ANACARDIACEAE	Blepharocarya	involucrata F.V. Muell	4798.tif	0.0792576	0.151286	0.0672352	0.0325972	0.000925704	26776	16614	4593	2068.73	5031	7820.69	3.78043	2.43193	0.0956586	5570	33223	0.167655
ALANGIACEAE	Alangium	rotundifolium (Hassk.) Bloemb.	8721a.tif	0.0600819	0.117795	0.0564367	0.0364774	0.00275414	26802	16335	6242	3348.46	3816	9287.96	2.77381	1.13963	0.0949873	4226	32665	0.129374
ANNONACEAE	Monodora	tenuifolia	1145.tif	0.0309972	0.0641241	0.0292964	0.0199214	0.00319652	24757	15280	7242	2200.07	1905	6157.47	2.79876	0.865881	0.0626467	2236	30555	0.0731795
ANNONACEAE	Deeringothamnus	pulchellus Small	2863.tif	0.07018	0.120954	0.0608561	0.0335793	0.00155742	26318	16815	4997	1386.26	4099	5642.95	4.07062	2.95687	0.0879228	4507	33625	0.134037
FAGACEAE	Castanopsis	caudata Franch.	10647.tif	0.132832	0.217198	0.112467	0.0670587	0.00582689	27280	17453	1517	1709.27	7243	7451.13	4.35926	4.23749	0.149392	8311	34901	0.238131
LECYTHIDACEAE	Eschweilera	polyantha A.C. Sm.	2843.tif	0.0598853	0.116125	0.051315	0.0267167	0.00225632	27966	17244	6168	2370.97	3863	8959.96	3.77903	1.62929	0.0754702	4555	34483	0.132094
MALVACEAE	Hoheria	populnea A. Cunn.	11945-1.tif	0.0441461	0.0887867	0.0407776	0.0246723	0.00115679	26442	16471	6822	4160.85	2975	11127.8	2.67441	0.714998	0.0815388	3150	32937	0.0956371
ERICACEAE	Arbutus	andrachne L.	1443b.tif	0.0593664	0.104892	0.054378	0.0272696	0.000956831	28574	17581	6412	2322.45	3846	8759.51	3.77166	1.65601	0.0543617	4582	35157	0.13033
BIGNONIACEAE	Kigelia	africana (L.) Benth.	5373.tif	0.029665	0.0609974	0.0248556	0.0118479	0.000732546	26127	16119	7753	933.742	1989	10047.1	10.76	2.13014	0.0660447	2256	32233	0.0699904
ANCISTROCLADACEAE	Ancistrocladus	vahlii Arn.	7971.tif	0.112645	0.2008	0.100638	0.0482381	0.00176872	28906	18196	2759	2062.72	6839	8601.85	4.17015	3.31553	0.0917141	7952	36387	0.21854
FLACOURTIACEAE	Lindackeria	laurina Presl.	2795.tif	0.0651314	0.116536	0.050833	0.0225515	0.000777188	30987	18794	6874	2847.51	4681	10526	3.69657	1.64389	0.0899713	5320	37583	0.141553
ERICACEAE	Rhododendron	eclecteum Balf. F. & Forrest var. brachyandrum	13083.tif	0.114061	0.199514	0.0988778	0.0463932	0.00169729	31118	19911	2758	2374.9	7522	9447.21	3.97793	3.16728	0.126264	8450	39817	0.212221
ANNONACEAE	Deeringothamnus	pulchellus Small	2866.tif	0.0631644	0.116946	0.0592688	0.0382522	0.00157036	29411	18981	6022	1386.26	4169	8547.59	6.16592	3.00736	0.102035	4409	37957	0.116158
BORAGINACEAE	Cordia	dichotoma Forst.F.	220.tif	0.0462546	0.0990956	0.0426629	0.0306015	0.00514837	30952	19452	7354	2736.45	3447	9939.66	3.63232	1.25966	0.0657922	4147	38899	0.106609
ANNONACEAE	Popowia	englerana Exell & Mendonga	5444.tif	0.0550694	0.102649	0.04718	0.0231465	0.00116132	30846	19213	6664	2242.9	4259	7386.34	3.29321	1.89888	0.0373388	4970	38421	0.129356

## Sheet: Table S2
Y variable	X variable	Figure Panel	n	R2	p	Slope	LowCI	UppCI	Interc	LowCI	UppCI	Ymean	Xmean
Robustness	Density	2a	339	0.124	0	0.02968	0.02685	0.0328	-0.01548	-0.02532	-0.00565	0.079	3.188
Loopiness	Density	2b	339	0.427	0	1.159	1.069	1.257	-2.295	-2.604	-1.986	1.399	3.188
Robustness	Loopiness	2c	339	0.529	0	0.02561	0.0238	0.02756	0.0433	0.04017	0.04643	0.079	1.399
Meshedness	Density	2d	339	0.081	0	0.05175	0.0467	0.05733	-0.1049	-0.1225	-0.0873	0.06	3.188
Robustness	Meshedness	2e	339	0.56	0	0.1685	0.1569	0.1809	0.1191	0.1174	0.1208	0.142	0.136
Meshedness	Loopiness	2f	339	0.644	0	0.5181	0.4861	0.5523	0.008661	0.003932	0.01339	0.079	0.136

## Sheet: Table S3
Y variable: MST Measure	X variable	Figure Panel	n	R2	p	Slope	LowCI	UppCI	Interc	LowCI	UppCI	Ymean	Xmean
Length	Density	3a	339	0.135	0	0.03369	0.0305	0.03721	-0.04441	-0.0555	-0.03331	0.063	3.188
Width	Density	3a	339	0.151	0	0.05559	0.05037	0.06135	-0.05722	-0.07535	-0.03909	0.12	3.188
Area	Density	3a	339	0.126	0	0.02974	0.02691	0.03286	-0.03899	-0.04883	-0.02914	0.056	3.188
Volume	Density	3a	339	0.099	0	0.02068	0.01869	0.0229	-0.03259	-0.03956	-0.02563	0.033	3.188
Conductance	Density	3a	339	0.01	0.068	0.0104	0.00935	0.01157	-0.02803	-0.03173	-0.02434	0.005	3.188
Length	Loopiness	3b	339	0.738	0	0.02907	0.02752	0.03071	0.02231	0.01969	0.02493	0.063	1.399
Width	Loopiness	3b	339	0.729	0	0.04797	0.04537	0.05072	0.05288	0.04847	0.05729	0.12	1.399
Area	Loopiness	3b	339	0.7	0	0.02566	0.0242	0.02721	0.01991	0.01743	0.02239	0.056	1.399
Volume	Loopiness	3b	339	0.474	0	0.01785	0.01652	0.01929	0.008372	0.006059	0.010685	0.033	1.399
Conductance	Loopiness	3b	339	0.018	0.014	0.008975	0.008072	0.009979	-0.007433	-0.009133	-0.005733	0.005	1.399
Length	Meshedness	3c	339	0.925	0	0.5881	0.5711	0.6056	-0.017	-0.01946	-0.01455	0.063	0.136
Width	Meshedness	3c	339	0.939	0	0.9705	0.9451	0.9966	-0.01199	-0.01566	-0.00833	0.12	0.136
Area	Meshedness	3c	339	0.909	0	0.5191	0.5026	0.5362	-0.01479	-0.01718	-0.01241	0.056	0.136
Volume	Meshedness	3c	339	0.628	0	0.3611	0.3383	0.3855	-0.01577	-0.01914	-0.0124	0.033	0.136
Conductance	Meshedness	3c	339	0.033	0.001	0.1816	0.1634	0.2017	-0.01957	-0.02237	-0.01677	0.005	0.136
Length	Robustness	3d	339	0.687	0	1.135	1.069	1.205	-0.02683	-0.03243	-0.02124	0.063	0.079
Width	Robustness	3d	339	0.613	0	1.873	1.752	2.002	-0.02822	-0.03849	-0.01794	0.12	0.079
Area	Robustness	3d	339	0.661	0	1.002	0.941	1.066	-0.02347	-0.02861	-0.01833	0.056	0.079
Volume	Robustness	3d	339	0.412	0	0.6969	0.642	0.7565	-0.0218	-0.02653	-0.01708	0.033	0.079
Conductance	Robustness	3d	339	0.001	0.577	0.3504	0.3149	0.39	-0.02261	-0.02578	-0.01943	0.005	0.079
